# Supplementary material for: Dendritic compartment-specific spine formation in layer 5 neurons underlies cortical circuit maturation during adolescence
Source: Sci Adv. 2026 Jan 14;12(3):eadw8458. doi: 10.1126/sciadv.adw8458 (PMC12802838; doi:10.1126/sciadv.adw8458)
Supplement: Supplementary file 2 — Tables S1 and S2 [file sciadv.adw8458_tables_s1_and_s2.zip]

Archive with 2 entries (2 files):
- adw8458_table_s1.xlsx
- adw8458_table_s2.xlsx
