# Supplementary material for: Dendritic compartment-specific spine formation in layer 5 neurons underlies cortical circuit maturation during adolescence
Source: Sci Adv. 2026 Jan 14;12(3):eadw8458. doi: 10.1126/sciadv.adw8458 (PMC12802838; doi:10.1126/sciadv.adw8458)
Supplement: Supplementary file 2 — Tables S1 and S2 [file sciadv.adw8458_tables_s1_and_s2.zip › adw8458_table_s1.xlsx]

## Sheet: Sheet1
	Table S1. The number of dendrites/neurons/animals analyzed in each figure.
	Figure #	Layer	genotype	Apical		Basal		Oblique		Animal #
				age	dendrite # (neuron #)	age	dendrite # (neuron #)	age	dendrite # (neuron #)
	Fig. 1A	L5	WT	P56	1(1)	N/A	N/A	N/A	N/A	1
	Fig. 1CD	L5	WT	P56	1(1)	P56	1(1)	P56	1(1)	1
	Fig. 1E-J	L5	WT	P63	1(1)	P63	4(1)	P63	7(1)	1
	Fig. 2A-F	L5	WT	P77-84	25(25)	N/A	N/A	N/A	N/A	12
	Fig. 2G-L	L2/3	WT	P77-78	5(5)	P77-78	9(2)	P77-78	11(4)	5
	Fig. 3	L5	WT	P7	4(4)	P7	4(1)	P7	26(3)	4
		L5	WT	P14	5(5)	P14	8(2)	P14	25(5)	6
		L5	WT	P21	5(5)	P21	11(2)	P21	48(6)	8
		L5	WT	P63-84	5(5)	P56-84	9(2)	P63-84	48(7)	7
	Fig. 4A	L5	WT	P7	4(4)	P7	4(1)	P7	26(3)	4
		L5	WT	P14	5(5)	P14	8(2)	P14	24(3)	6
		L5	WT	P21	6(6)	P21	12(3)	P21	43(5)	8
		L5	WT	P63-84	8(8)	P56-84	16(3)	P63-84	33(4)	7
	Fig. 4C-D	L5	WT	P14	14(14)	P14	56(14)	N/A	N/A	3
		L5	WT	P77-P84	15(15)	P77-84	57(15)	N/A	N/A	3
	Fig. 5BC	L5	control	P77	5(5)	P77	14(5)	N/A	N/A	3
		L5	whisker removal	P77	6 (6)	P77	14(6)	N/A	N/A	3
	Fig. 6BC	L5	WT	P77	5(5)	P77	11(5)	N/A	N/A	4
		L5	Grin1 KO	P77	5(5)	P77	12(5)	N/A	N/A	4
	Fig. 7B	L5	WT	P14	5(5)	P14	7(4)	N/A	N/A	3
		L5 d	Hivep2 KO	P14	5 (5)	P14	5(3)	N/A	N/A	3
		L5	WT	P77	5(5)	P77	5(3)	N/A	N/A	4
		L5 d	Hivep2 KO	P77	6 (6)	P77	5(4)	N/A	N/A	3
	Fig. 8C	L5	WT	P21	5(5)	P21	9(5)	N/A	N/A	3
		L5 e	Setd1a KO	P21	5(5)	P21	10(5)	N/A	N/A	3
		L5	WT	P77	5(5)	P77	12(5)	N/A	N/A	3
		L5 e	Setd1a KO	P77	6(6)	P77	10(5)	N/A	N/A	4
	Fig. 9D	L5	WT	P77-84	10(10)	N/A	N/A	N/A	N/A	3
	Fig. 9H	L5	WT	P15-16	18(18)	N/A	N/A	N/A	N/A	7
		L5	WT	P64-82	28(28)	N/A	N/A	N/A	N/A	4
	Fig. 9I	L5	WT	P15-16	18(18)	N/A	N/A	N/A	N/A	7
		L5	WT	P64-82	28(28)	N/A	N/A	N/A	N/A	4
	Fig. S3AB	L5	WT	P84	25(25)	N/A	N/A	N/A	N/A	2
	Fig. S3C	L5	WT	P84	2(2)	N/A	N/A	N/A	N/A	2
	Fig. S3DE	L5	WT	P63-84	5(5)	N/A	N/A	N/A	N/A	5
	Fig. S3G	L5	WT	P14	4(4)	N/A	N/A	N/A	N/A	4
	Fig. S3H	L5	WT	P63-84	4(4)	N/A	N/A	N/A	N/A	4
	Fig. S3I	L5	WT	P63-84	8(7)	P63-84	16 (3)	P63-84	33 (5)	7
	Fig. S3J	L5	WT	P63-84	8(7)	N/A	N/A	N/A	N/A	7
		L5	WT	P182	16(2)	N/A	N/A	N/A	N/A	2
		L5	WT	P730	13(2)	N/A	N/A	N/A	N/A	2
	Fig. S4AB	L5	WT	P77-84	6(6)	N/A	N/A	N/A	N/A	4
	Fig. S4C	L2/3	WT	P77-84	4(3)	N/A	N/A	N/A	N/A	3
	Fig. S4D	L5	WT	N/A	N/A	P63-84	6(3)	N/A	N/A	3
	Fig. S6B-E	L5	Grin1 KO	P21	4(3)	P21	6(2)	P21	18(4)	3
		L5	Grin1 KO	P77	9(9)	P77	9(2)	P77	35(5)	4
	Fig. S6F-H	L5	Grin1 KO	P21	4(3)	P21	6(2)	P21	18(4)	3
		L5	Grin1 KO	P77	9(9)	P77	14(4)	P77	35(5)	4
	Fig. S7A	L5	WT	P77	5(5)	P77	11(5)	N/A	N/A	4
		L5	Grin1 KO	P77	5(5)	P77	12(5)	N/A	N/A	4
	Fig. S7B	L5	WT	P14	5(5)	P14	7(5)	N/A	N/A	3
		L5	Hivep2 KO	P14	5(5)	P14	5(5)	N/A	N/A	3
	Fig. S7C	L5	WT	P77	5(5)	P77	5(5)	N/A	N/A	4
		L5	Hivep2 KO	P77	6(6)	P77	5(5)	N/A	N/A	3
	Fig. S7D	L5	WT	P21	5(5)	P21	9(5)	N/A	N/A	3
		L5	Setd1a KO	P21	5(5)	P21	10(5)	N/A	N/A	3
	Fig. S7E	L5	WT	P77	5(5)	P77	12(5)	N/A	N/A	3
		L5	Setd1a KO	P77	6(6)	P77	10(5)	N/A	N/A	4
	Fig. S8A	L5	WT	P14	5(5)	P14	5(5)	N/A	N/A	3
		L5	Hivep2 KO	P14	5(5)	P14	5(5)	N/A	N/A	3
		L5	WT	P77	5(5)	P14	7(5)	N/A	N/A	4
		L5	Hivep2 KO	P77	6(6)	P14	7(5)	N/A	N/A	3
	Fig. S8B	L5	WT	P21	5(5)	P21	9(5)	N/A	N/A	3
		L5	Setd1a KO	P21	5(5)	P21	10(5)	N/A	N/A	3
		L5	WT	P77	5(5)	P77	12(5)	N/A	N/A	4
		L5	Setd1a KO	P77	6(6)	P77	10(6)	N/A	N/A	3
	Fig. S9ABC	L5	WT	P21	1398*(1)	P21	1363*(1)	P21	2161*(1)	1
		L5	WT	P63	2624*(1)	P63	853*(1)	P63	324*(1)	1
	Fig. S9D	L5	WT	P77	7703*(5)	P77	1333*(5)	N/A	N/A	4
		L5	Grin1 KO	P77	4324*(5)	P77	978*(5)	N/A	N/A	4
	Fig. S9E	L5	WT	P14	4996*(5)	P14	1076*(4)	N/A	N/A	3
		L5	Hivep2 KO	P14	3986*(5)	P14	807*(3)	N/A	N/A	3
		L5	WT	P77	10524*(5)	P77	743*(3)	N/A	N/A	4
		L5	Hivep2 KO	P77	9430*(6)	P77	520*(4)	N/A	N/A	3
	Fig. S9F	L5	WT	P21	6177*(5)	P21	1636*(9)	N/A	N/A	3
		L5	Setd1a KO	P21	6523*(5)	P21	2004*(10)	N/A	N/A	3
		L5	WT	P77	10857*(5)	P77	1918*(5)	N/A	N/A	3
		L5	Setd1a KO	P77	6959*(6)	P77	1188*(5)	N/A	N/A	4
	Fig. S10	L5	WT	P77	5(5)	N/A	N/A	N/A	N/A	1
	Fig. S11	L5	WT	P15-16	18(18)	N/A	N/A	N/A	N/A	7
		L5	WT	P64-82	28(28)	N/A	N/A	N/A	N/A	4
	*spine #
