# Supplementary material for: Dendritic compartment-specific spine formation in layer 5 neurons underlies cortical circuit maturation during adolescence
Source: Sci Adv. 2026 Jan 14;12(3):eadw8458. doi: 10.1126/sciadv.adw8458 (PMC12802838; doi:10.1126/sciadv.adw8458)
Supplement: Supplementary file 2 — Tables S1 and S2 [file sciadv.adw8458_tables_s1_and_s2.zip › adw8458_table_s2.xlsx]

## Sheet: 1FG
ter A1
Distance from soma (um)	shaft diameter	surface area	Spines	density (#spine/um)
	3.14	10.41	4	0.08
	2.77	8.68	19	0.37
	3.42	10.67	110	2.13
	3.04	9.61	223	4.38
	2.93	9.32	242	4.71
	3.71	11.79	297	5.87
	3.67	11.56	290	5.74
	2.14	6.78	244	4.49
	2.11	6.58	190	3.63
	2.21	7.06	170	3.22
	1.94	6.08	129	2.43
	2.29	7.28	104	1.93
	1.99	6.14	69	1.3
726.4	1.49	4.83	40	0.81
768.8	1	3.19	35	0.83
ter A2
Distance from soma (um)	shaft diameter	surface area	Spines	density (#spine/um)
50.5	3.14	10.41	4	0.08
102.4	2.77	8.68	19	0.37
154	3.42	10.67	110	2.13
204.9	3.04	9.61	223	4.38
256.3	2.93	9.32	242	4.71
306.9	3.71	11.79	297	5.87
357.4	3.67	11.56	290	5.74
411.7	2.14	6.78	244	4.49
464.1	2.11	6.58	190	3.63
516.9	2.21	7.06	170	3.22
570	1.94	6.08	129	2.43
623.8	2.29	7.28	104	1.93
676.8	1.99	6.14	69	1.3
723.8	1.21	3.89	37	0.79
783.7	0.84	2.75	37	0.62
824.4	0.7	2.24	21	0.52
ter A3
Distance from soma (um)	shaft diameter	surface area	Spines	density (#spine/um)
	3.14	10.41	4	0.08
	2.77	8.68	19	0.37
	3.42	10.67	110	2.13
	3.04	9.61	223	4.38
	2.93	9.32	242	4.71
	3.71	11.79	297	5.87
	3.67	11.56	290	5.74
	2.14	6.78	244	4.49
	2.11	6.58	190	3.63
	2.21	7.06	170	3.22
	1.94	6.08	129	2.43
	2.29	7.28	104	1.93
	1.99	6.14	69	1.3
723.6	1.21	3.89	37	0.79
785.6	0.92	3.05	34	0.55
803.7	0.74	2.26	10	0.55
ter A4
Distance from soma (um)	shaft diameter	surface area	Spines	density (#spine/um)
	3.14	10.41	4	0.08
	2.77	8.68	19	0.37
	3.42	10.67	110	2.13
	3.04	9.61	223	4.38
	2.93	9.32	242	4.71
	3.71	11.79	297	5.87
	3.67	11.56	290	5.74
	2.14	6.78	244	4.49
	2.11	6.58	190	3.63
	2.21	7.06	170	3.22
	1.94	6.08	129	2.43
	2.29	7.28	104	1.93
	1.99	6.14	69	1.3
727.3	1.39	4.55	42	0.83
783	0.9	2.79	58	1.04
ter B
accu length	shaft diameter	surface area	Spines	density (#spine/um)
	3.14	10.41	4	0.08
	2.77	8.68	19	0.37
	3.42	10.67	110	2.13
	3.04	9.61	223	4.38
	2.93	9.32	242	4.71
	3.71	11.79	297	5.87
357.4	3.67	11.56	290	5.74
407.4	2.65	8.23	196	3.92
459.1	2.39	7.31	173	3.35
509.1	2.19	6.9	164	3.28
559.1	2.04	6.4	121	2.42
592.4	2.07	6.72	51	1.53

## Sheet: 1H
Distance from soma (um)	#spine/um	#spine/um	#spine/um	#spine/um	#spine/um	#spine/um
	a	b-1	b-2	c-1	c-2	d
10	0.1	0.55	0.55	0.4	0.4	0.2
20	0.3	0.67	0.67	0.43	0.43	0.2
30	0.65	0.87	0.87	0.37	0.37	0.3
40	0.91	0.83	0.83	0.43	0.43	0.7
50	0.87	0.76	0.76	0.43	0.43	0.8
60	0.84	0.49	0.76	0.51	0.63	0.6
70	0.87	0.54	0.81	0.55	0.91	0.3
80	0.77	0.67	1	0.63	1.1
90	1.03	0.87	1	0.77	1.2
100	1.3	0.83	0.87	1.03	1.3
110	1.47	0.76	0.77	1.1	1.27
120	1.43		0.83	1.1	1.33
130	1.2		1.13	1.13	1.13
140	1.45		1.13	1.23	1.3
150	1.42		1	1.17	1.27
160			0.63	1	1.33
170				0.85	1.1
180					0.83
190					0.79

## Sheet: 1I
Distance from soma (um)	#spine/um	#spine/um	#spine/um	#spine/um	#spine/um	#spine/um	#spine/um
	1	2	3	4	5	6	7
10	0.8	0.6	0.6	0.7	0.9	1	1.7
20	0.4	0.7	0.6	1	1.3	0.9	1.6
30			0.7	0.9	1.5	1.8	1.9
40			0.5	1.2	1.6	2.1	1.6
50			0.9	1.3	2		1.9
60			1.3	1.1	2		2
70			1.4		1.9		1.9
80			1.5		1.7		1.3
90			1		1.3
100			0.7		1.7
110			1.2		1.6
120			1.4		1

## Sheet: 1J
Root position (um)	diameter	surface area	spine density (#spine/um)
24.4	1.06	3.25	0.7
29.1	1.01	3.13	0.48
61	0.62	1.91	0.96
76.6	0.68	2.1	1.04
86	0.78	2.42	1.55
115	0.69	2.12	1.5
129.6	0.86	2.64	1.73

## Sheet: 2B
	V1	V1	V1	V1	V1		M1	M1	M1	M1	M1		S1	S1	S1	S1	S1	S1		mPFC	mPFC	mPFC	mPFC	mPFC		A1	A1	A1	A1	A1
Distance from soma (um)	#spine/um	#spine/um	#spine/um	#spine/um	#spine/um		#spine/um	#spine/um	#spine/um	#spine/um	#spine/um		#spine/um	#spine/um	#spine/um	#spine/um	#spine/um	#spine/um		#spine/um	#spine/um	#spine/um	#spine/um	#spine/um		#spine/um	#spine/um	#spine/um	#spine/um	#spine/um
50	0.12	0.44	0.58	0.08	0.56		0.56	0.36	0.28	0.32	0.3		0.52	0.3	0.38	0.24	0.16	0.08		0.56	0.58	0.56	0.5	0.46		0.12	0.28	0.12	0.08	0.06
100	0.68	1.02	1.42	0.52	1.7		0.78	0.52	1.1	0.66	1.12		1.7	0.46	1.18	0.78	1.42	0.08		1.3	0.98	1.52	2.08	1.9		1.96	2	0.64	1.02	0.6
150	2.72	2.38	2.74	1.54	2.84		2.6	2.14	1.96	2.86	2.16		4.88	2.64	3.18	3.04	3.6	1.5		2.44	2.22	3.14	3.14	2.7		3.28	3	1.46	2.42	1.96
200	3	2.78	2.28	3.28	3.26		4.06	2.5	2.94	2.74	3.28		6.78	4.18	3.94	3.9	4.26	2.1		3.28	2.78	3.14	3.58	2.62		3.6	2.6	1.46	2.2	2.18
250	3.42	3.68	2.5	4.08	2.62		3.8	2.46	2.58	3.24	3.76		7.34	4.9	4.02	4.62	4.36	2.38		2.24	2.56	2.38	3.24	2.26		2.6	2.32	1.74	2.82	2.74
300	3.3	3.06	2.42	2.96	1.74		2.7	2.72	2.78	2.78	2.74		8.56	5.1	5.42	4.98	4.08	3.24		1.54	3.18	2.96	2.46	1.66		2.54	2.48	1.64	2.46	2.52
350	3.36	2.98	2.32	2.36	1.2		1.7	2.64	1.44	2.4	2.54		7.14	4.24	4.8	6.76	4.72	3.26		2.04	2.8	2.06	0.94	1.76		2.2	2.12	1.4	2.34	2.64
400	2.42	2.46	1.84	1.4	0.44		1.38	2.62	0.9	2.32	2.12		5.82	3.36	4.32	5.82	4.08	3.14		1.56	1.26	1.28	0.76	1.04		1.94	0.82	1.08	1.66	1.3
450	1.6	2.04	1.56	1.58			0.96	2.52	1.36	2	1.6		5.88	2.46	5.2	5.68	3.28	1.86		0.78	1.36	1	0.84	0.58		1.34	0.96	0.82	1.06	0.98
500	0.9	1.26	1.18	1.06			0.92	2.14	1.2	1.78	1.3		5.04	2.7	3.44	4.62	2.34	1.32		0.58	0.54	1.46	0.62	0.26		1.1	0.44	0.72	0.82	0.88
550	0.36	0.56	0.98	0.88			0.74	1.16	0.72	1.54	0.68		3.98	1.84	2.32	3.44	1.68	1.02		0.66	0.12	0.54	0.6	0.6		0.8	0.32	0.36	0.52	0.46
600	0.52	0.24	0.68	0.64			0.5	0.96	0.58	0.86	0.44		2.6	1.22	1.9	2.88	1.66	0.36		0.58	0	0.36	0.4	0.67		0.2	0	0.36	0.5	0.34
650	0.18	0.12	0.78	0.52			0.56	0.76	0.44	0.48	0.28		1.7	0.7	1.16	1.78	0.96	0.44		0		0.06						0.32	0.46	0.22
700	0	0	0.46	0.28			0.38	0.62	0.32	0.38	0.36		0.92	0.42	1.04	1	0.54	0.38				0							0.28
750			0	0.14			0	0.5	0	0.36	0		0.3	0.24	0.42	0.82	0.5	0.24											0.12
800								0.36		0.16				0.08	0	0.4	0.14	0.12
850								0.34		0.24						0	0.078
900								0.44		0.14
950

## Sheet: 2C
	V1	V1	V1	V1	V1		M1	M1	M1	M1	M1		S1	S1	S1	S1	S1	S1		mPFC	mPFC	mPFC	mPFC	mPFC		A1	A1	A1	A1	A1
Distance from soma (um)	#spine/um^2	#spine/um^2	#spine/um^2	#spine/um^2	#spine/um^2		#spine/um^2	#spine/um^2	#spine/um^2	#spine/um^2	#spine/um^2		#spine/um^2	#spine/um^2	#spine/um^2	#spine/um^2	#spine/um^2	#spine/um^2		#spine/um^2	#spine/um^2	#spine/um^2	#spine/um^2	#spine/um^2		#spine/um^2	#spine/um^2	#spine/um^2	#spine/um^2	#spine/um^2
50	0.010843	0.066472	0.118148	0.007097	0.095114		0.060316	0.026441	0.033423	0.019863	0.024085		0.049404	0.022841	0.031341	0.019017	0.013203	0.005523		0.082342	0.094467	0.098489	0.046998	0.044289		0.014277	0.027752	0.009942	0.007953	0.007562
100	0.071117	0.22028	0.30725	0.043917	0.314864		0.10124	0.069771	0.114065	0.0513	0.091883		0.218169	0.054145	0.121832	0.105537	0.135773	0.008782		0.363023	0.180046	0.335661	0.236146	0.227864		0.268294	0.256506	0.062231	0.120035	0.081823
150	0.247908	0.387708	0.610246	0.136554	0.491866		0.298262	0.228787	0.202877	0.237673	0.205204		0.521534	0.327265	0.269418	0.301802	0.362963	0.136621		0.5205	0.47263	0.570433	0.335312	0.323555		0.428447	0.387062	0.15619	0.316965	0.287405
200	0.349165	0.484612	0.594881	0.278331	0.673675		0.42756	0.209272	0.275003	0.253975	0.287141		1.00499	0.403558	0.34392	0.358383	0.421891	0.223214		0.805239	0.584682	0.449579	0.431446	0.346987		0.515816	0.328692	0.145078	0.285748	0.296668
250	0.411693	0.664609	0.64312	0.347413	0.426805		0.435716	0.256448	0.299819	0.356638	0.346385		0.974569	0.44366	0.343045	0.458158	0.438348	0.235612		0.587618	0.645598	0.526813	0.388223	0.33188		0.398664	0.384922	0.329534	0.266021	0.334054
300	0.339703	0.652118	0.608404	0.232893	0.342762		0.318892	0.236561	0.231882	0.301821	0.298569		1.0831	0.443936	0.500773	0.466193	0.371032	0.320576		0.45907	0.902792	0.810668	0.281631	0.201234		0.458942	0.323923	0.238329	0.438906	0.383433
350	0.369503	0.499445	0.506977	0.276095	0.365011		0.454473	0.305122	0.094184	0.258613	0.365534		0.510299	0.318595	0.392221	0.607812	0.436673	0.415005		0.476046	0.869929	0.53519	0.129523	0.238841		0.375228	0.33434	0.199988	0.398365	0.387466
400	0.353085	0.456495	0.482114	0.220207			0.280833	0.370536	0.197096	0.287715	0.322661		0.564504	0.277839	0.38404	0.545663	0.405606	0.337774		0.333486	0.352051	0.296969	0.279752	0.131033		0.424485	0.255178	0.148058	0.269324	0.423651
450	0.325069	0.41304	0.429185	0.274237			0.217245	0.292594	0.260679	0.281982	0.209655		0.699407	0.265903	0.534704	0.485944	0.501985	0.355872		0.355	0.450889	0.434044	0.401683	0.15948		0.28943	0.353878	0.158724	0.177145	0.331826
500	0.273205	0.25279	0.426342	0.161418			0.152948	0.206219	0.151897	0.249348	0.186143		0.629162	0.326715	0.421788	0.527804	0.362936	0.245241		0.472973	0.131098	0.423654	0.303157	0.194467		0.274849	0.160614	0.211327	0.220426	0.245012
550	0.304285	0.125007	0.39291	0.174022			0.153616	0.202649	0.108216	0.239327	0.116545		0.534493	0.201072	0.405954	0.396417	0.256714	0.203751				0.222184	0.32551	0.27079		0.238071		0.21248	0.241066	0.230651
600		0.124352	0.596125	0.162488			0.319562	0.180678	0.111193	0.324528	0.077334		0.437851	0.16844	0.466423	0.370196	0.252685	0.16484								0			0.076142
650				0.141574				0.137747	0.165688	0.187308	0.149275		0.396443	0.143492	0.455337	0.280886	0.180991	0.062052
700								0.211826		0.111592			0.225778	0.079847	0.232066	0.284199	0.164227
750								0.214845		0.107823					0.017671	0.131372	0.075815
800								0.34621		0.12602
850
900
950
1000
1050
1100
1150
1200

## Sheet: 2D
	V1	V1	V1	V1	V1		M1	M1	M1	M1	M1		S1	S1	S1	S1	S1	S1		mPFC	mPFC	mPFC	mPFC	mPFC		A1	A1	A1	A1	A1
Distance from soma (um)	Shaft diameter (um)	Shaft diameter (um)	Shaft diameter (um)	Shaft diameter (um)	Shaft diameter (um)		Shaft diameter (um)	Shaft diameter (um)	Shaft diameter (um)	Shaft diameter (um)	Shaft diameter (um)		Shaft diameter (um)	Shaft diameter (um)	Shaft diameter (um)	Shaft diameter (um)	Shaft diameter (um)	Shaft diameter (um)		Shaft diameter (um)	Shaft diameter (um)	Shaft diameter (um)	Shaft diameter (um)	Shaft diameter (um)		Shaft diameter (um)	Shaft diameter (um)	Shaft diameter (um)	Shaft diameter (um)	Shaft diameter (um)
50	3.64	2.12	1.63	4.18	1.99		3.14	4	2.85	5.44	4.15		2.94	4.18	3.59	3.9	4.11	4.31		1.93	2.17	2.16	3.48	3.24		2.9	3.32	3.59	3.22	2.29
100	3.07	1.59	1.53	3.61	1.87		2.69	2.72	3.23	4.06	3.92		2.54	3.35	3.49	3.32	3.66	3.41		1.43	1.56	1.5	2.84	2.65		2.5	2.56	3.33	2.91	2.37
150	3.55	1.91	1.52	3.69	2.02		3.08	3.08	3.49	4.02	3.48		2.94	3.08	3.86	3.57	3.23	3.74		1.45	1.62	1.78	2.94	2.69		2.41	2.52	3.12	2.48	2.21
200	2.7	1.95	1.22	3.78	1.42		2.95	3.84	3.38	3.39	3.87		2.19	3.15	3.52	3.57	3.08	2.96		1.28	1.57	2.06	2.73	2.32		2.2	2.25	2.92	2.56	2.42
250	2.79	1.7	1.21	3.76	1.75		2.88	3.01	2.96	2.85	3.19		2.51	3.73	3.71	3.43	3.29	3.44		1.03	1.27	1.21	2.57	2.21		2.14	2.2	1.74	2.8	2.58
300	2.92	1.63	1.31	3.38	1.22		1.44	2.99	2.92	2.95	2.78		2.51	3.49	3.47	3.7	3.55	3.09		0.87	1.11	1.08	2.42	2.28		1.75	2.19	2.04	1.86	2.1
350	2.45	1.54	1.21	2.42	0.49		0.99	2.68	1.93	2.8	2.04		3.79	3.71	3.73	3.43	3.4	2.68		1.15	0.77	1.07	2	2.26		1.69	1.68	2.05	1.74	1.82
400	2.08	1.47	1.07	2.15			1.27	2.44	1.82	2.66	1.98		2.84	3.58	3.78	3.49	2.87	2.48		0.66	1.11	1.08	0.99	1.55		1.25	0.87	2.29	1.59	0.91
450	1.38	1.37	0.82	1.63			1.29	2.54	1.65	2.32	2.24		2.42	2.69	3.02	2.91	1.83	1.62		0.58	0.68	0.96	0.58	0.94		1.4	0.7	1.34	1.8	0.89
500	0.64	0.89	0.74	1.95			1.2	2.55	1.79	2.13	1.86		2.39	2.43	1.85	2.37	1.94	1.47		0.46	0.69	0.58	0.53	0.8		1.14	0.52	0.68	0.83	0.58
550	0.5	0.83	0.63	1.77			0.93	1.55	2	1.62	1.32		1.88	2.49	1.81	2.37	1.89	1.21				0.4	0.64	0.86		0.49		0.51	0.52	0.29
600		0.64	0.38	0.92			0.48	1.71	1.02	0.83	1.25		1.42	1.48	1.03	1.69	1.98	0.68								0.38			0.48
650				0.79				1.46	0.94	0.83	0.71		0.97	1.12	0.86	1.39	1.05	0.68
700								0.84		0.8			0.62	0.88	0.81	0.91	1.19
750								0.54		0.69					0.83	0.81	0.72
800								0.5		0.52
850
900
950
1000
1050
1100
1150
1200

## Sheet: 2E
V1	V1		M1	M1		S1	S1		mPFC	mPFC		A1	A1
Hotspot	Distal		Hotspot	Distal		Hotspot	Distal		Hotspot	Distal		Hotspot	Distal
2.57143	0.46099		2.21714	0.57538		6.63	1.95321		1.71714	0.668819		1.95333	0.531915
2.60857	0.387662		2.51429	0.660363		3.79333	0.825022		2.06857	0.235571		1.52333	0.273038
2.01429	0.783826		1.88571	0.56088		4.53333	1.34086		2.04	0.346363		1.23333	0.347729
2.24	0.55538		2.42	0.537454		5.41333	1.66018		1.47667	0.582348		1.86	0.387371
1.5			2.34333	0.427683		3.81	0.879212		1.26	0.627997		1.84333	0.340772
						2.53333	0.435125

## Sheet: 2F
V1	V1		M1	M1		S1	S1		mPFC	mPFC		A1	A1
Hotspot	Distal		Hotspot	Distal		Hotspot	Distal		Hotspot	Distal		Hotspot	Distal
0.345918	0.304285		0.32681	0.177014		0.719603	0.440465		0.49849	0.222184		0.376319	0.235825
0.489016	0.124861		0.268107	0.194367		0.349245	0.157391		0.562434	0.32551		0.323071	0.21248
0.527289	0.497216		0.215794	0.119885		0.424922	0.369203		0.496702	0.27079		0.213203	0.181951
0.25972	0.161117		0.291698	0.186908		0.51386	0.320934		0.283764			0.288822	0.230651
0.381029			0.293129	0.10644		0.416531	0.2011		0.22077			0.352422
						0.31677	0.155136

## Sheet: 2H
	#spine /um	#spine /um	#spine /um	#spine /um	#spine /um	#spine /um
Distance from soma (um)	avg	cell1	cell2	cell3	cell4	cell5
50	0.67	1	1.37	0.32	0.26	0.4
100	2.066	2.36	2.69	0.85	1.55	2.88
150	2.246	2.52	2.68	1.03	1.56	3.44
200	1.6025	2.06	1.74	0.69		1.92
250	1.26	1.2	1.86	0.72
300	0.84		0.84

[truncated: 49 more sheets: 2I, 2J, 2K, 2L, 3B, 3C, 3D, 3E, 4A, 4C, 4D, 4E, 5C, 6C, 7B, 8B, 9D, 9I, S3B, S3D …]
