# Supplementary material for: Dendritic compartment-specific spine formation in layer 5 neurons underlies cortical circuit maturation during adolescence
Source: Sci Adv. 2026 Jan 14;12(3):eadw8458. doi: 10.1126/sciadv.adw8458 (PMC12802838; doi:10.1126/sciadv.adw8458)
Supplement: Supplementary file 3 — Movie S1 [file sciadv.adw8458_movie_s1.zip]

Archive with 1 entries (1 files):
- adw8458_movie_s1.mp4
